# Supplementary material for: Prognostic potential of lipid profiling in cancer patients: a systematic review of mass spectrometry-based studies
Source: Lipids Health Dis. 2024 May 25;23:154. doi: 10.1186/s12944-024-02121-0 (PMC11128116; doi:10.1186/s12944-024-02121-0)
Supplement: Supplementary file 1 — Supplementary Material 1 [file 12944_2024_2121_MOESM1_ESM.xlsx]

## Sheet: QUADAS-2
Reference	Scheinberg et al. 2023	Takanashi et al. 2023	Huizing et al. 2023	Manzi et al. 2023	Li et al. 2022	Zheng et al. 2022	Huang et al. 2022	Sun et al. 2022	Ravindran et al. 2022	Wolrab et al. 2022	Buentzel et al. 2021	Ikarashi et al. 2021	Chen et al. 2022	Takanashi et al. 2021	Faedo et al. 2022	Ecker et al. 2021	Salminen et al. 2021	Rachieriu et al. 2021	Takanashi et al. 2020	Silva et al. 2020	Yang et al. 2020	Koizumi et al. 2019	Corte et al. 2019	Zhou et al. 2019	Liu et al. 2019	Tao et al. 2019	Tamura et al. 2019	Clendinen et al. 2019	Figueiredo et al. 2018	Garcia et al. 2018	Delage et al. 2018	Lu et al. 2018	Hosokawa et al. 2017	Sahu et al. 2017	Piyarathna et al. 2017	Lin et al. 2017	Tsuchida et al. 2016	Li et al. 2017
DOMAIN 1: PATIENT SELECTION
A. Risk of Bias
Describe methods of patient selection:
❖ Was a consecutive or random sample of patients enrolled? (Yes/No/Unclear)	Yes	No	Unclear	Unclear	Yes	Unclear	Unclear	Unclear	Unclear	Unclear	Yes	Unclear	Unclear	No	Unclear	Unclear	Unclear	Unclear	No	Unclear	Unclear	Unclear	Unclear	Unclear	Unclear	Unclear	Unclear	Unclear	Unclear	Unclear	Unclear	Unclear	Unclear	Unclear	Unclear	Yes	Unclear	Unclear
❖ Was a case-control design avoided? (Yes/No/Unclear)	No	No	No	No	Yes	No	No	No	No	Yes	Yes	No	No	No	No	No	No	No	No	No	No	No	No	No	No	No	No	No	No	No	No	No	No	No	No	No	No	No
❖ Did the study avoided inappropriate exclusions? (Yes/No/Unclear)	Yes	Yes	Yes	Yes	Yes	Yes	Yes	Yes	Yes	Yes	Yes	Yes	Yes	Yes	Yes	Yes	Yes	Yes	Yes	Yes	Yes	Yes	Yes	Yes	Yes	Yes	Yes	Yes	Yes	Yes	Yes	Yes	Yes	Yes	Yes	Yes	Yes	Yes
Could the selection of patients have introduced bias? (RISK: LOW/HIGH/UNCLEAR)	Low	High	High	High	Low	High	High	High	High	Low	Low	High	High	High	High	Low	Low	High	High	High	High	High	High	High	Low	High	High	High	High	High	High	Low	High	High	High	Low	High	High
B. Concerns regarding applicability
Describe included patients (prior testing, presentation, intended use of index test and setting):
Is there concern that the included patients do not match the review question? (CONCERN: LOW/HIGH/UNCLEAR)	Low	Low	Low	Low	Low	Low	Low	Low	Low	Low	Low	Low	Low	Low	Low	Low	Low	Low	Low	Low	Low	Low	Low	Low	Low	Low	Low	Low	Low	Low	Low	Low	Low	Low	Low	Low	Low	Low
DOMAIN2: INDEX TEST(s)
If more than one index test was used, please complete for each test.
A. Risk of Bias
Describe the index test and how it was conducted and interpreted:
❖ Were the index test results interpreted without knowledge of the results of the reference standard? (Yes/No/Unclear)	No	No	No	No	No	No	No	No	No	Yes	Yes	Yes	No	No	No	No	No	No	No	No	No	No	No	No	No	No	No	No	No	No	No	No	No	No	No	No	No	No
❖ If a threshold was used, was it pre-specified? (Yes/No/Unclear)	No	No	No	No	No	No	No	No	No	Yes	Yes	Yes	No	No	No	No	No	No	No	No	No	No	No	No	No	No	No	No	No	No	No	No	No	No	No	No	No	No
Could the conduct or interpretation of the index test have introduced bias? (RISK: LOW/HIGH/UNCLEAR)	High	High	High	High	High	High	High	High	High	Low	Low	Low	High	High	High	High	High	High	High	High	High	High	High	High	High	High	High	High	High	High	High	High	High	High	High	High	High	High
B. Concerns regarding applicability
Is there concern that the index test, its conduct, or interpretation differ from the review question? (CONCERN: LOW/HIGH/UNCLEAR)	Low	Low	Low	Low	Low	Low	Low	Low	Low	Low	Low	Low	Low	Low	Low	Low	Low	Low	Low	Low	Low	Low	Low	Low	Low	Low	Low	Low	Low	Low	Low	Low	Low	Low	Low	Low	Low	Low
DOMAIN3: REFERENCE STANDARD
A. Risk of Bias
Describe the reference standard and how it was conducted and interpreted:
❖ Is the reference standard likely to correctly classify the target condition? (Yes/No/Unclear)	Yes	Yes	Yes	Yes	Yes	Yes	Yes	Yes	Yes	Yes	Yes	Yes	Yes	Yes	Yes	Yes	Yes	Yes	Yes	Yes	Yes	Yes	Yes	Yes	Yes	Yes	Yes	Yes	Yes	Yes	Yes	Yes	Yes	Yes	Yes	Yes	Yes	Yes
❖ Were the reference standard results interpreted without knowledge of the results of the index test? (Yes/No/Unclear)	Yes	Yes	Yes	Yes	Yes	Yes	Yes	Yes	Yes	Yes	Yes	Yes	Yes	Yes	Yes	Yes	Yes	Yes	Yes	Yes	Yes	Yes	Yes	Yes	Yes	Yes	Yes	Yes	Yes	Yes	Yes	Yes	Yes	Yes	Yes	Yes	Yes	Yes
Could the reference standard, its conduct, or its interpretation have introduced bias? (RISK: LOW/HIGH/UNCLEAR)	Low	Low	Low	Low	Low	Low	Low	Low	Low	Low	Low	Low	Low	Low	Low	Low	Low	Low	Low	Low	Low	Low	Low	Low	Low	Low	Low	Low	Low	Low	Low	Low	Low	Low	Low	Low	Low	Low
B. Concerns regarding applicability
Is there concern that the target condition as defined by the reference standard does not match the review question? (CONCERN: LOW/HIGH/UNCLEAR)	Low	Low	Low	Low	Low	Low	Low	Low	Low	Low	Low	Low	Low	Low	Low	Low	Low	Low	Low	Low	Low	Low	Low	Low	Low	Low	Low	Low	Low	Low	Low	Low	Low	Low	Low	Low	Low	Low
DOMAIN 4: FLOW AND TIMING
A. Risk of Bias
Describe any patients who did not receive the index test(s) and/or reference standard or who were excluded from the 2x2 table (refer to flow diagram):
Describe the time interval and any interventions between index test(s) and reference standard:
❖ Was there an appropriate interval between index test(s) and reference standard? (Yes/No/Unclear)	Yes	Yes	Yes	Yes	Yes	Yes	Yes	Yes	Yes	Yes	Yes	Yes	Yes	Yes	Yes	Yes	Yes	Yes	Yes	Yes	Yes	Yes	Yes	Yes	Yes	Yes	Yes	Yes	Yes	Yes	Yes	Yes	Yes	Yes	Yes	Yes	Yes	Yes
❖ Did all patients receive a reference standard? (Yes/No/Unclear)	Yes	Yes	Yes	Yes	Yes	Yes	Yes	Yes	Yes	Yes	Yes	Yes	Yes	Yes	Yes	Yes	Yes	Yes	Yes	Yes	Yes	Yes	Yes	Yes	Yes	Yes	Yes	Yes	Yes	Yes	Yes	Yes	Yes	Yes	Yes	Yes	Yes	Yes
❖ Did patients receive the same reference standard? (Yes/No/Unclear)	Yes	Yes	Yes	Yes	Yes	Yes	Yes	Yes	Yes	Yes	Yes	Yes	Yes	Yes	Yes	Yes	Yes	Yes	Yes	Yes	Yes	Yes	Yes	Yes	Yes	Yes	Yes	Yes	Yes	Yes	Yes	Yes	Yes	Yes	Yes	Yes	Yes	Yes
❖ Were all patients included in the analysis? (Yes/No/Unclear)	Yes	Yes	Yes	Yes	Yes	Yes	Yes	Yes	Yes	Yes	Yes	Yes	Yes	Yes	Yes	Yes	Yes	Yes	Yes	Yes	Yes	Yes	Yes	Yes	Yes	Yes	Yes	Yes	Yes	Yes	Yes	Yes	Yes	Yes	Yes	Yes	Yes	Yes
Could the patient flow have introduced bias? (RISK: LOW/HIGH/UNCLEAR)	Low	Low	Low	Low	Low	Low	Low	Low	Low	Low	Low	Low	Low	Low	Low	Low	Low	Low	Low	Low	Low	Low	Low	Low	Low	Low	Low	Low	Low	Low	Low	Low	Low	Low	Low	Low	Low	Low
